# Supplementary material for: Incorporation/Enrichment of 3D Bioprinted Constructs by Biomimetic Nanoparticles: Tuning Printability and Cell Behavior in Bone Models
Source: Nanomaterials (Basel). 2023 Jul 10;13(14):2040. doi: 10.3390/nano13142040 (PMC10386079; doi:10.3390/nano13142040)
Supplement: Supplementary file 1 [file nanomaterials-13-02040-s001.zip]

Archive with 1 entries (1 files):
- nanomaterials-2464188-supplementary.pdf
